# Supplementary material for: GateView: A Multi-Omics Platform for Gene Feature Analysis of Virus Receptors within Human Normal Tissues and Tumors
Source: Biomolecules. 2024 Apr 25;14(5):516. doi: 10.3390/biom14050516 (PMC11118183; doi:10.3390/biom14050516)
Supplement: Supplementary file 1 [file biomolecules-14-00516-s001.zip]

Archive with 1 entries (1 files):
- biomolecules-2937730-supplementary.pdf
